# Supplementary material for: Dietary Potassium Intake and Risk of Diabetes: A Systematic Review and Meta-Analysis of Prospective Studies
Source: Nutrients. 2022 Nov 12;14(22):4785. doi: 10.3390/nu14224785 (PMC9697076; doi:10.3390/nu14224785)
Supplement: Supplementary file 1 [file nutrients-14-04785-s001.zip]

Archive with 1 entries (1 files):
- nutrients-2001006-supplementary.pdf
